# Supplementary material for: SETD1A protects from senescence through regulation of the mitotic gene expression program
Source: Nat Commun. 2019 Jun 28;10:2854. doi: 10.1038/s41467-019-10786-w (PMC6599037; doi:10.1038/s41467-019-10786-w)
Supplement: Supplementary file 6 — Source Data [file 41467_2019_10786_MOESM6_ESM.xlsx]

## Sheet: Fig. 1. SETD1A expression prote
Fig. 1: SETD1A expression protects cells from senescence
Fig 1a	MDLC	IDC	IBC	ILB	BRCCRC Xeno
	10.5	6	4.3	2.5	24
Fig 1c		average					SD
		D1	D2	D3	D4		D1	D2	D3	D4
	shGFP day7	1.05693	1.81855	5.13652	6.56171		0.0413241	0.134609	0.62325	0.422547
	shSETD1A ave	1.03497	1.38705	1.8847	2.16461		0.0295582	0.130911	0.472099	0.773398
Fig 1d	shGFP			shSETD1A
	β-gal posotive cells	average	SD	SD
	shGFP	5.32808	1.30752	SD
	shSETD1A ave.	39.2691	12.2575	SD
				SD
				SD

## Sheet: Fig. 2. SETD1A-D induces 
Fig. 2. SETD1A-D induces senescence independent of p53 and RB status
Fig 2a
A549	Cleave PARP					A549	Cleave Caspase-3								MDAMB231	Cleave Caspase-3
A549	β-Actin
															MDAMB231	β-Actin
2b
H3K4Me1
H3K4Me2
H3K4Me3
HistoneH3
2c		average		SD
		GFP	shSETD1a	GFP	shSETD1a
	MDA-MB-231	5.87	47.97	11.5	8.11
	MCF7	4.51	34.53	1.4	6.57
	MDA-MB-468	2.56	6.33	0.9	2.38
	BT549	6.03	18.09	2.11	6.6
	H1299	2.1	31.41	1.28	5.96
	A549	6.8	51.45	0.45	7.14

## Sheet: Fig. 3. SETD1A regulates genes 
Fig. 3. SETD1A regulates genes involved in mitosis, cell cycle and DNA damage responses
Fig 3d	Pathway	Pearson Correlation	p-value (-log10)
	Centrosome	0.18	1.88606
	Nucleoplasm	0.32	5.2321
	Cell Division	0.25	3.30103
	G2/M transition of mitotic cell cycle	0.19	2.09691
	Condensed chromosome kinetochore	0.24	3.22185
	Mitotic nuclear division	0.24	3.22185
	Strand displacement	0.32	5.21753
	DNA synthesis involved in DNA repair	0.32	5.21753
	Sister chromatid cohesion	0.15	1.39794
	Centriole	0.16	1.69897
	Chromosome centromeric region	0.25	3.30103

## Sheet: Fig. 4. SETD1A expression is re
Fig. 4. SETD1A expression is required for proper mitosis.
Fig4a	shGFP		shSETD1A
								average	sd
							shGFP	18	6
							shSETD1A	82	2
Fig4b	Metaphase plate thickness
	shGFP									shSETD1A
	DAPI			CREST			Merge			DAPI			CREST			Merge
Fig4c	Misaligned chromosome
	shGFP									shSETD1A
	DAPI			Tubulin			Merge			DAPI			Tubulin			Merge
Fig4d	Lagging chromosome
	shGFP									shSETD1A
	DAPI			Tubulin			Merge			DAPI			Tubulin			Merge
Fig4e		average	sd
	shGFP	76.4036	16.7485
	shSETD1A	98.3046	24.3015
Fig4f		average	sd
	shGFP	23.5378	2.56384
	shSETD1A	41.1563	4.39569
Fig4g		average	SD
	shGFP	24.2	3.77536
	shSETD1A av	53.2	7.2478
Fig4h			average			sd
		days	2	3	4	D2	D3	D4
	Gln+	Gln (+)	0.930061	1.66603	2.13178	0.0550783	0.135056	0.121722
	Gln-	Gln (-)	1.02962	0.975156	0.818309	0.029036	0.0373825	0.0235735
Fig4i		average	sd
	shGFP	1.42667	0.297041
	shSETD1a av	51.1667	2.97028
	shGFP L-glu-	1.51	0.304138
	shSETD1A av L-glu-	18.9467	2.65724
	shGFP Rescue	1.56667	0.274651
	shSETD1A av Resuce	41.9167	2.59549

## Sheet: Fig. 5. SKP2 mediates senescenc
Fig5a
						p21
βActin
p27
Fig. 5. SKP2 mediates senescence-associated cell cycle arrest in SETD1A-KD cells.
Fig5b		average	sd
	shGFP	1	0.0263688			SETD1A							β-Actin
	shSETD1A#1	0.446105	0.0245868
	shSETD1A#2	0.447107	0.0193559
						SKP2
Fig5c		tri	P1	P2	P3	P4	P5	P6	P7	P8	P9	P10
	%input/total H3	shGFP	0.228983	0.421211	0.221857	0.394904	1.38447	3.95788	3.34896	1.40748	0.614573	0.359798
	%input/total H4	shSETD1A	0.218887	0.353101	0.346056	0.510318	0.933902	2.13168	2.04865	0.998693	0.417893	0.497791
		tri	P1	P2	P3	P4	P5	P6	P7	P8	P9	P10
	SD	shGFP	0.018533	0.069057	0.0256617	0.0408518	0.088562	0.138223	0.170443	0.236374	0.185166	0.118645
	SD	shSETD1A	0.0990602	0.211157	0.299909	0.264268	0.24849	0.540373	0.552266	0.301743	0.081831	0.235317
		average			sd
		Primer 6	Primer 7		Primer 6	Primer 7
	shGFP	0.158128	0.15498		0.0156133	0.0477978
	shSETD1A average	0.00733924	0.0107937		0.00366727	0.00496122
Fig5d								β-Actin
	SETD1A
	SKP2
	p27
	p21
Fig5e		average	sd
	DOX- ShGFP	7.63094	1.08865
	DOX- ShSETD1A #1	56.7606	8.59236
	DOX- ShSETD1A #2	61.2563	5.52822
	DOX+ ShGFP	7.60701	0.691425
	DOX+ ShSETD1A #1	22.1306	9.10135
	DOX+ ShSETD1A #2	25.4652	2.69498

## Sheet: Fig. 6. SETD1A-KD cells escape 
Fig. 6. SETD1A-KD cells escape senescence after prolonged culture.
Fig6a
	shGFP			shSETD1A			shGFP			shSETD1A
	5d			5d			>90d			>90d
Fig6c		average	sd
	shGFP 5d	0.225008	0.0108026
	shSETD1A #1 5d	61.3004	2.98652
	shSETD1A #2 5d	31.4281	5.56528
	shGFP >90d	0.498132	0.275989
	shSETD1A #1 >90d	8.68089	1.69359
	shSETD1A #2 >90d	5.32975	0.623733
Fig6d
Fig6e		average	sd
	shGFP >90d	8.01102	7.89053
	shSETD1A #1 >90d	18.1502	8.52844
	shSETD1A #2 >90d	30.264	9.81746
Fig6g		average	sd
	shGFP 5d	1	0.0263688
	shSETD1A #1 5d	0.446105	0.0245868
	shSETD1A #2 5d	0.447107	0.0193559
	shGFP >90d	1.43627	0.00812593
	shSETD1A #1 >90d	1.34943	0.0350386
	shSETD1A #2 >90d	0.977931	0.0292944

## Sheet: Supplementary Fig. 1. SETD1A-KD
Supplementary Fig. 1. SETD1A-KD induces senescence
Suppl Fig1a		average	sd
	shGFP	1	0.0137697
	shSETD1A #1	0.219503	0.00418812
	shSETD1A #2	0.109069	0.00425619
Suppl Fig1b
					average	sd
				shGFP	6.80309	0.452966
				shSETD1A #1	56.4521	7.89305
				shSETD1A #2	46.4519	6.38547
Suppl Fig1c		average	sd
	shGFP	26.2311	11.573
	shSETD1A #1	76.2311	10.0976
	shSETD1A #2	49.4267	9.34523
Suppl Fig1d
	CellLine	Day	SampleID	coresig_mean
	A549	Day3	shSETD1a	2264.43
	A549	Day3	shGFP	1574.21
	MD231	Day3	shSETD1a	2453.98
	MD231	Day3	shGFP	2050.68
	A549	Day7	shSETD1a	1760.26
	A549	Day7	shGFP	1280.26
	MD231	Day7	shSETD1a	2460.86
	MD231	Day7	shGFP	2118.39

## Sheet: Supplementary Fig. 2. Knockdown
Supplementary Fig. 2. Knockdown of SETD1A induces senescence independent of p53 and RB activity
Suppl Fig2a		avearge				sd
		G1	S	G2/M		G1	S	G2/M
	shGFP	53	21	11		3.06159	0.548574	0.447363
	shSETD1A #1	83	10	8		4.30239	0.790717	0.44911
	shSETD1A #1	72	9	9		1.36044	0.771838	1.81667

## Sheet: Supplementary Fig. 3. SETD1A re
Supplementary Fig. 3. SETD1A regulates the expression of genes involved in mitosis, cell cycle and DNA damage responses
Suppl Fig3c		Gene	mRNA	H3K4Me3 peak
		BRCA2	-2.90299	2.91
		BLM	-2.80528	1.84
		HMMR	-2.76133	1.5
		CENPE	-2.7097	1.91
		LEPR	-2.60289	3.56
		SKP2	-2.23375	1.48
		XRCC2	-2.16508	2.07
		FBXO43	-2.16265	2.16
		SLC30A6	-2.1334	1.9
		SLC4A7	-2.05803	1.89
		DBT	-1.96504	1.46
		SASS6	-1.963	1.73
		ARHGAP11A	-1.94154	1.73
		PTAR1	-1.87823	2.2
		CENPJ	-1.85466	1.99
		CASP8AP2	-1.84514	2.27
		DCLRE1C	-1.83016	1.73
		CEP78	-1.82845	1.81
		INTS2	-1.81395	2.03
		TRAF3IP1	-1.80607	2.13
		CEP152	-1.76915	1.87
		SGOL1	-1.74184	1.68
		KNTC1	-1.72086	1.84
		ATP6V0A2	-1.70666	1.91
		LSM5	-1.69612	1.64
		PUS7L	-1.67755	1.73
		C3orf14	-1.6469	2.28
		SETD1A	-1.60379	2.96
		RAD50	-1.58276	3.02
		CHCHD4	-1.55364	2.03
		HELLS	-1.55306	1.82
		BIRC5	-1.54856	1.77
		NEDD1	-1.54455	2.18
		FBXO5	-1.48641	1.55
		ATAD2	-1.4525	1.47
		SAP30	-1.42359	1.99
		RAD18	-1.41872	1.84
		MRPS31	-1.40186	2.51
		TSEN2	-1.40104	1.81
		TATDN1	-1.37997	2.66
		ALG6	-1.36103	2.23
		MYEOV2	-1.34609	1.94
		RPL22L1	-1.32967	1.48
		GPAM	-1.30362	2.6
		NOL8	-1.29573	1.95
		RTN4IP1	-1.26091	1.88
		SNAP29	-1.21181	1.75
		GSTCD	-1.18925	1.77
		GEMIN6	-1.17433	2.15
		ELP4	-1.10499	1.55
		NUP37	-1.10386	2.11
		STRA13	-1.09145	2.66
		NUP54	-1.0612	1.93

## Sheet: Supplementary Fig. 5. SETD1A-KD
Supplementary Fig. 5. SETD1A-KD in RB and p53 mutant MDA-MB-468 and BT549 cells induces p21 and p27 expression.
MDA-MB-468										BT549
											SETD1A
	SETD1A
	p21
											β-Actin
	β-Actin
	p27										p27
											p21

[truncated: 3 more sheets: Supplementary Fig. 6. SETD1A-KD, Supplementary Fig. 7. Expressio, Supplementary Fig. 8. BTG2 cont]
